# Supplementary material for: Squamous differentiation portends poor prognosis in low and intermediate-risk endometrioid endometrial cancer
Source: PLoS One. 2019 Oct 10;14(10):e0220086. doi: 10.1371/journal.pone.0220086 (PMC6786591; doi:10.1371/journal.pone.0220086)
Supplement: S1 File — (XLSX) [file pone.0220086.s001.xlsx]

## Sheet: Sheet1
ID number	Diagnosis time (months)	Groups	Age at diagnosis	Age at diagnosis	ECOG	Race	Weight (kg)	Height (m)	BMI	BMI categories	Number of pregnancies	Number of births	Number of miscarriages	Smoking	Hypertensio	Diabetes	Obesity	Menopause status	Menopause age	Surgery Type	Surgery access route	CA 125 value	Tumor localization	Tumor differentiation grade	Tumor size (cm)	Endocervical invasion	Histological subtype	Myometrial invasion	Lymphovascular invasion	Radiotherapy Adjuvant	Brachyterapy	External Radiotherapy	Brachyterapy + External radiotherapy	Current status
153	31	2	5	55	1	1	75	1.56	30.82	4	2	2	0	2	0	0	1	2	50	1	2	7.8	1	3	40	1	1	0	2	1	0	0	1	1
193	18	1	8	68	1	1	122.9	1.59	48.62	6	2	1	1	2	1	1	1	2	49	1	2	9.69	2	3	55	2	2	0	1	1	1	0	0	3
102	#NULL!	2	9	71	1	1	82.8	1.6	32.35	4	6	3	3	2	1	1	1	2	52	2	2	11.66	2	2	55	1	1	0	1	1	1	0	0	1
52	15	2	4	46	1	1	62	1.55	25.81	3	5	2	3	2	0	0	0	1	#NULL!	1	2	16.3	1	2	70	1	1	0	1	1	1	0	0	1
14	139	2	5	53	0	1	66.2	1.58	26.52	3	4	4	0	2	0	0	0	2	48	1	1	11.62	1	2	37	1	1	0	1	1	1	0	0	1
29	19	2	6	59	0	1	70.2	1.54	29.61	3	3	2	1	2	0	1	0	2	50	1	2	20.56	1	2	20	1	1	0	1	0	0	0	0	1
70	39	2	7	62	1	1	106.9	1.6	41.76	6	2	2	0	2	1	0	1	2	51	1	2	7.87	1	2	26	1	1	0	1	1	1	0	0	1
34	38	2	7	62	1	1	66.3	1.54	27.96	3	4	4	0	2	0	0	0	2	54	1	2	15.09	1	2	60	1	1	0	1	1	1	0	0	1
94	25	2	8	66	0	1	100	1.56	41.1	6	4	3	1	2	1	1	1	2	47	1	1	15.05	1	2	15	1	1	0	1	1	0	0	1	1
128	15	2	9	71	0	1	83	1.66	30.13	4	2	2	0	2	1	1	1	2	47	3	1	18.26	1	2	23	1	1	0	1	1	1	0	0	1
28	26	1	7	64	1	3	77	1.55	32.05	4	5	5	0	1	1	0	1	2	40	1	2	14.38	2	2	56	1	1	0	1	1	1	0	0	2
9	77	1	6	59	0	2	76	1.55	31.64	4	2	2	0	1	1	0	1	2	50	1	2	13.12	2	2	16	2	1	0	1	0	0	0	0	3
65	30	1	8	67	1	1	100	1.52	43.29	6	3	3	0	2	1	0	1	2	53	1	2	10.96	1	2	32	1	2	0	1	1	1	0	0	2
60	16	1	5	53	0	1	59	1.58	23.64	2	4	4	0	2	0	0	0	2	48	3	2	31.41	1	2	40	1	2	0	2	0	0	0	0	1
10	#NULL!	1	6	60	0	1	84.2	1.64	31.31	4	#NULL!	#NULL!	#NULL!	2	0	0	1	2	53	1	1	#NULL!	1	2	25	1	1	0	1	0	0	0	0	2
32	65	1	8	70	1	1	43.9	1.49	19.78	2	4	3	1	2	0	1	0	2	47	1	2	22.33	1	2	45	1	2	0	1	1	1	0	0	2
107	40	2	5	55	1	3	98	1.53	41.87	6	#NULL!	#NULL!	#NULL!	2	1	1	1	2	50	1	1	12.71	2	1	40	2	1	0	1	1	1	0	0	1
91	13	2	8	70	0	3	69.6	1.53	29.74	3	5	5	0	2	1	0	0	2	40	1	2	54.26	2	1	66	2	1	0	1	1	1	0	0	1
63	23	2	8	66	1	3	65.5	1.59	25.91	3	2	2	0	2	1	1	0	2	52	1	2	25.78	2	1	35	1	1	0	1	1	1	0	0	1
55	23	2	8	66	1	2	60	1.44	28.94	3	20	19	1	2	1	0	0	2	53	2	2	60.04	2	1	50	1	1	0	1	1	1	0	0	1
21	#NULL!	2	4	47	0	1	67.8	1.63	25.52	3	#NULL!	#NULL!	#NULL!	2	1	0	0	1	#NULL!	1	2	20.74	2	1	30	1	1	0	1	0	0	0	0	1
26	49	2	7	64	1	1	100	1.56	41.1	6	4	3	1	2	1	1	1	2	45	2	2	10.36	2	1	68	1	1	0	1	1	1	0	0	1
101	31	2	5	51	1	3	81.5	1.58	32.65	4	6	5	1	2	1	1	1	2	42	1	1	11.45	2	1	10	2	1	0	1	1	1	0	0	1
8	29	2	6	59	1	3	89.2	1.49	40.18	6	2	2	0	2	1	0	1	2	35	2	1	9.11	2	1	35	2	1	0	1	1	1	0	0	1
62	52	2	5	53	0	1	78.1	1.63	29.4	3	2	2	0	2	0	0	0	2	47	1	2	12	2	1	40	1	1	0	1	1	1	0	0	1
121	21	2	8	67	1	3	82	1.56	33.7	4	3	1	2	1	1	0	1	2	45	2	1	19.42	1	1	40	1	1	0	1	1	1	0	0	1
105	115	2	4	46	1	3	94.2	1.6	36.8	5	4	3	1	2	1	0	1	1	#NULL!	1	2	20.3	1	1	40	1	2	0	1	0	0	0	0	1
24	11	2	5	55	1	3	56	1.54	23.62	2	4	3	1	2	0	0	0	2	49	2	2	6.71	1	1	28	1	1	0	1	0	0	0	0	1
51	78	2	5	54	1	3	100.8	1.66	36.59	5	#NULL!	#NULL!	#NULL!	2	0	1	1	1	#NULL!	2	1	#NULL!	1	1	35	1	1	0	1	1	1	0	0	1
87	21	2	5	54	1	3	117.7	1.51	51.63	6	3	3	0	2	1	0	1	2	43	5	4	21.59	1	1	37	1	1	0	1	1	1	0	0	1
47	21	2	6	60	1	3	125	1.54	52.71	6	6	6	0	2	1	0	1	2	49	1	2	8.63	1	1	30	1	1	0	1	1	1	0	0	1
38	31	2	6	59	0	3	103.4	1.64	38.45	5	1	1	0	2	1	1	1	2	47	1	2	6.38	1	1	26	1	1	0	1	1	1	0	0	1
97	30	2	9	71	1	3	78.5	1.47	36.33	5	#NULL!	#NULL!	#NULL!	2	1	0	1	2	50	2	1	24.39	1	1	105	1	1	0	1	1	1	0	0	1
85	34	2	6	60	0	2	82	1.6	32.04	4	1	1	0	2	1	0	1	2	42	4	2	8.39	1	1	1	1	1	0	1	0	0	0	0	1
104	25	2	6	60	0	1	88	1.61	33.95	4	5	4	1	2	1	0	1	2	47	2	2	30.57	1	1	37	1	1	0	1	1	1	0	0	1
56	90	2	5	54	1	1	116.9	1.72	39.52	5	5	3	2	2	0	0	1	1	#NULL!	1	2	15.8	1	1	30	1	1	0	1	0	0	0	0	1
142	43	2	5	54	1	1	65	1.66	23.59	2	2	2	0	2	0	0	0	1	#NULL!	1	2	29.86	1	1	45	1	1	0	1	1	1	0	0	1
103	40	2	5	53	1	1	77.8	1.62	29.65	3	3	1	2	2	0	1	0	1	#NULL!	1	2	65.1	1	1	80	1	1	0	1	1	1	0	0	1
20	37	2	5	53	0	1	85.2	1.56	35.01	5	4	3	1	2	0	0	1	2	50	1	2	#NULL!	1	1	25	1	1	0	1	1	1	0	0	1
71	30	2	7	64	1	1	86	1.53	36.74	5	3	3	0	2	1	1	1	2	51	1	2	17.64	1	1	25	1	1	0	1	0	0	0	0	1
40	21	2	7	64	1	1	95.2	1.51	41.76	6	#NULL!	#NULL!	#NULL!	2	1	1	1	2	50	1	2	36.52	1	1	35	1	1	0	2	1	1	0	0	1
109	42	2	7	62	2	1	95	1.62	36.2	5	4	4	0	2	1	1	1	2	55	5	4	23.05	1	1	14	1	1	0	1	1	1	0	0	1
136	21	2	9	71	0	1	60.4	1.52	26.15	3	#NULL!	#NULL!	#NULL!	2	0	0	0	2	50	1	2	7.13	1	1	5	1	1	0	1	0	0	0	0	1
1	49	2	8	69	1	1	68	1.45	32.35	4	9	10	0	2	1	1	1	2	54	2	1	12.72	1	1	32	1	2	0	1	1	1	0	0	1
53	48	2	8	68	1	1	119	1.54	50.18	6	6	4	1	2	1	0	1	2	50	1	2	20.29	1	1	3	1	1	0	1	0	0	0	0	1
114	#NULL!	2	8	68	2	1	104.8	1.56	43.07	6	4	4	0	2	1	0	1	2	48	3	1	18.95	1	1	35	1	1	0	1	1	0	0	1	1
93	76	2	8	66	0	1	84.4	1.69	29.56	3	1	0	1	2	1	0	0	2	55	2	2	23.38	1	1	50	1	1	0	1	1	1	0	0	1
50	44	2	8	67	0	1	99.8	1.41	50.2	6	4	4	0	2	1	1	1	2	45	1	2	28.93	1	1	35	1	1	0	1	1	1	0	0	1
88	19	2	9	71	0	1	115.5	1.65	42.43	6	4	4	0	2	1	0	1	2	48	1	2	12.18	1	1	38	1	1	0	1	1	1	0	0	1
81	68	1	5	55	1	1	78.8	1.66	28.6	3	2	2	0	2	0	0	0	2	54	1	2	9.13	2	1	40	2	2	0	2	1	1	0	0	2
12	32	1	9	71	0	1	84.2	1.6	32.9	4	5	3	2	2	1	1	1	2	51	1	1	14.41	2	1	32	2	1	0	1	1	1	0	0	2
115	66	1	4	46	0	1	74	1.51	32.46	4	2	2	0	2	0	0	1	2	46	1	1	#NULL!	2	1	#NULL!	2	1	0	1	1	1	0	0	2
61	#NULL!	1	5	54	0	1	76	1.55	31.64	4	2	2	0	2	1	0	1	2	48	1	2	15.45	1	1	36	1	1	0	1	1	1	0	0	1
116	48	1	5	53	1	1	76.7	1.61	29.59	3	1	1	0	2	1	0	0	2	50	1	1	#NULL!	1	1	#NULL!	1	1	0	1	1	1	0	0	2
36	37	1	7	62	1	1	69.3	1.45	32.97	4	5	5	0	2	1	0	1	2	51	2	2	29.26	1	1	115	1	1	0	1	1	1	0	0	1
59	32	1	8	67	1	1	57	1.53	24.35	2	2	1	1	2	0	0	0	2	48	3	2	10.62	1	1	55	1	1	0	1	0	0	0	0	1
171	7	2	5	51	1	3	79	1.55	32.89	4	4	4	0	2	1	0	1	2	43	3	1	#NULL!	2	2	65	2	1	1	1	1	1	0	0	1
150	27	2	5	53	1	1	58	1.56	23.84	2	1	1	0	2	0	0	0	2	49	3	2	183	2	2	42	2	1	1	2	1	0	1	0	1
149	83	2	10	78	0	2	52.7	1.5	23.43	2	#NULL!	#NULL!	#NULL!	1	1	0	0	2	50	2	2	85.17	1	2	85	1	2	1	2	1	1	0	0	1
186	33	2	8	69	1	1	79	1.5	35.12	5	3	3	0	1	1	0	1	2	51	3	1	12.03	1	2	45	1	1	1	1	1	1	0	0	1
190	83	2	7	65	0	1	62.7	1.57	25.44	3	4	4	0	2	0	0	0	2	45	3	2	21.21	1	2	30	1	1	1	1	1	1	0	0	1
148	50	2	5	55	0	1	63.5	1.65	23.33	2	4	3	1	2	0	0	0	2	54	3	1	615.2	1	2	57	1	1	1	2	1	1	0	0	1
170	57	2	6	58	0	1	87	1.55	36.22	5	1	1	0	2	1	0	1	2	50	3	2	6.38	1	2	55	1	1	1	2	1	1	0	0	1
157	36	2	6	59	1	1	107	1.54	45.12	6	3	3	0	2	1	1	1	2	45	3	2	49.69	1	2	50	1	1	1	1	1	1	0	0	1
145	15	2	7	64	1	1	48.5	1.46	22.76	2	2	2	0	2	0	1	0	2	44	3	1	37.95	1	2	45	1	1	1	2	1	1	0	0	1
151	29	2	8	68	0	1	50	1.51	21.93	2	3	3	0	2	1	1	0	2	55	3	2	62.86	1	2	25	1	1	1	1	1	1	0	0	1
176	37	1	8	69	2	1	69	1.57	28	3	5	4	1	2	1	0	0	2	55	3	1	11.54	2	2	55	2	2	1	1	1	1	0	0	2
177	23	1	7	65	1	3	66.5	1.51	29.17	3	7	7	0	2	1	1	0	2	53	2	1	#NULL!	1	2	62	1	1	1	2	1	1	0	0	2
198	43	1	8	67	1	1	51.9	1.58	20.79	2	5	5	0	2	1	0	0	2	49	3	1	16.96	1	2	35	1	1	1	1	0	0	0	0	3
179	32	1	8	67	1	1	86	1.57	34.89	4	#NULL!	#NULL!	#NULL!	2	1	1	1	2	45	5	4	37.93	1	2	22	1	1	1	1	1	0	0	1	3
168	18	1	10	77	1	1	90	1.47	41.65	6	6	5	1	2	1	0	1	2	52	1	1	28.74	1	2	50	1	1	1	2	1	0	0	1	2
147	75	2	10	77	1	3	88.9	1.64	33.06	4	6	5	1	2	1	0	1	2	57	2	2	11.71	2	1	60	1	1	1	1	1	1	0	0	1
154	39	2	8	66	1	1	63.5	1.4	32.4	4	12	12	0	2	1	0	1	2	52	3	2	103.3	2	1	90	1	1	1	1	1	1	0	0	1
144	17	2	8	66	0	1	60.9	1.53	26.02	3	2	2	0	2	0	0	0	2	50	3	2	32.12	2	1	50	2	1	1	1	1	1	0	0	1
169	29	2	8	67	1	1	90	1.53	38.45	5	2	2	0	2	1	0	1	2	50	2	2	43.79	2	1	77	2	1	1	1	1	1	0	0	1
164	58	2	7	65	0	1	61.4	1.61	23.69	2	1	1	0	1	1	0	0	2	48	1	4	#NULL!	1	1	30	1	1	1	1	1	1	0	0	1
152	73	2	6	59	0	1	92	1.58	36.86	5	3	3	0	2	1	1	1	2	53	2	2	42.17	1	1	50	1	1	1	1	1	1	0	0	1
195	70	2	8	69	1	1	85.2	1.64	31.68	4	#NULL!	#NULL!	#NULL!	2	1	0	1	2	46	2	2	9.7	1	1	37	1	1	1	1	1	1	0	0	1
191	19	2	8	66	1	1	89	1.52	38.53	5	3	2	1	2	1	0	1	2	50	2	2	30.15	1	1	56	1	1	1	2	1	0	0	1	1
184	76	2	8	67	1	1	101.5	1.57	41.18	6	3	3	0	2	1	1	1	2	42	2	1	23.14	1	1	40	1	1	1	1	1	1	0	0	1
180	43	2	8	67	1	1	65.9	1.56	27.08	3	2	2	0	2	1	0	0	2	57	3	2	69.96	1	1	41	1	1	1	1	1	1	0	0	1
155	#NULL!	2	10	77	1	1	72.5	1.52	31.38	4	8	7	1	2	1	1	1	2	51	1	1	11.39	1	1	60	1	1	1	2	1	0	0	1	1
192	34	1	5	54	0	1	81	1.49	36.49	5	3	2	1	2	1	0	1	2	45	3	2	5.78	1	1	42	1	1	1	2	1	1	0	0	2
175	34	1	6	59	0	1	78	1.53	33.33	4	5	4	1	2	1	0	1	2	54	3	2	34.19	1	1	40	1	1	1	1	1	1	0	0	2
